# Supplementary material for: Iron toxicity undermines microfracture-induced cartilage regeneration by predisposing a pre-ferroptotic niche
Source: Front Cell Dev Biol. 2026 Mar 11;14:1784707. doi: 10.3389/fcell.2026.1784707 (PMC13013296; doi:10.3389/fcell.2026.1784707)
Supplement: Supplementary file 1 [file Table2.xlsx]

## Sheet: Sheet1
Table S2. List of gene ontology terms of the differentially expressed proteins
ID	Term	Category	ListHits	p-value	Enrichment_score	geneID
GO:0033689	negative regulation of osteoblast proliferation	biological_process	2	< 0.001	235.826	TNN;GREM1
GO:1990138	neuron projection extension	biological_process	2	< 0.001	88.4348	TNN;POSTN
GO:0006024	glycosaminoglycan biosynthetic process	biological_process	2	< 0.001	74.4714	HS3ST3A1;HS3ST1
GO:0030199	collagen fibril organization	biological_process	2	0.000758115	48.7916	LUM;GREM1
GO:0045668	negative regulation of osteoblast differentiation	biological_process	2	0.000866794	45.6438	TNN;GREM1
GO:0030198	extracellular matrix organization	biological_process	3	0.000894788	15.6061	POSTN;LUM;ABI3BP
GO:0030514	negative regulation of BMP signaling pathway	biological_process	2	0.00098254	42.8775	BMPER;GREM1
GO:0051384	response to glucocorticoid	biological_process	2	0.00104305	41.6164	AIF1;BMP6
GO:0071560	cellular response to transforming growth factor beta stimulus	biological_process	2	0.00104305	41.6164	POSTN;CILP
GO:0006879	cellular iron ion homeostasis	biological_process	2	0.00116933	39.3043	TF;BMP6
GO:0005615	extracellular space	cellular_component	11	< 0.001	8.69526	POSTN;ALB;TF;LUM;AEBP1;BMPER;BMP6;GREM1;CILP;LPL;ABI3BP
GO:0062023	collagen-containing extracellular matrix	cellular_component	4	< 0.001	15.2968	POSTN;LUM;CILP;ABI3BP
GO:0005796	Golgi lumen	cellular_component	2	0.00174383	32.1581	LUM;HS3ST1
GO:0031012	extracellular matrix	cellular_component	3	0.00206718	11.6617	TNN;POSTN;LUM
GO:0005884	actin filament	cellular_component	2	0.00537655	18.1405	CALD1;AIF1
GO:0042627	chylomicron	cellular_component	1	0.0112544	88.4348	LPL
GO:0005614	interstitial matrix	cellular_component	1	0.0182268	54.4214	ABI3BP
GO:0034361	very-low-density lipoprotein particle	cellular_component	1	0.0182268	54.4214	LPL
GO:0001891	phagocytic cup	cellular_component	1	0.0292848	33.6894	AIF1
GO:0005623	cell	cellular_component	1	0.0375001	26.2029	TF
GO:0008467	[heparan sulfate]-glucosamine 3-sulfotransferase 1 activity	molecular_function	2	< 0.001	202.137	HS3ST3A1;HS3ST1
GO:0005518	collagen binding	molecular_function	3	< 0.001	44.2174	LUM;AEBP1;ABI3BP
GO:0005201	extracellular matrix structural constituent	molecular_function	3	< 0.001	23.0699	POSTN;LUM;ABI3BP
GO:0008146	sulfotransferase activity	molecular_function	2	< 0.001	78.6087	HS3ST3A1;HS3ST1
GO:0008201	heparin binding	molecular_function	3	< 0.001	20.023	POSTN;LPL;ABI3BP
GO:0015643	toxic substance binding	molecular_function	1	0.00845221	117.913	ALB
GO:0016015	morphogen activity	molecular_function	1	0.00845221	117.913	GREM1
GO:0004465	lipoprotein lipase activity	molecular_function	1	0.00985425	101.068	LPL
GO:0008199	ferric iron binding	molecular_function	1	0.00985425	101.068	TF
GO:0030021	extracellular matrix structural constituent conferring compression resistance	molecular_function	1	0.00985425	101.068	LUM
