# Supplementary material for: Iron toxicity undermines microfracture-induced cartilage regeneration by predisposing a pre-ferroptotic niche
Source: Front Cell Dev Biol. 2026 Mar 11;14:1784707. doi: 10.3389/fcell.2026.1784707 (PMC13013296; doi:10.3389/fcell.2026.1784707)
Supplement: Supplementary file 2 [file Table3.xlsx]

## Sheet: Sheet1
Table S3. List of Kyoto Encyclopedia of Genes and Genomes pathways of the differentially expressed proteins
ID	Term	Classification_level1	Classification_level2	ListHits	p-value	Enrichment_score	geneID	hyperlink_only_excel
ocu04610	Complement and coagulation cascades	Organismal Systems	Immune system	3	< 0.001	20.4675	FGG;FGA;F5	ocu04610
ocu00534	Glycosaminoglycan biosynthesis - heparan sulfate / heparin	Metabolism	Glycan biosynthesis and metabolism	2	0.000917417	43.664	HS3ST3A1;HS3ST1	ocu00534
ocu04611	Platelet activation	Organismal Systems	Immune system	2	0.0200608	9.02149	FGG;FGA	ocu04611
ocu04978	Mineral absorption	Organismal Systems	Digestive system	1	0.072602	13.3122	TF	ocu04978
ocu04216	Ferroptosis	Cellular Processes	Cell growth and death	1	0.0743097	12.9952	TF	ocu04216
ocu04979	Cholesterol metabolism	Organismal Systems	Digestive system	1	0.0811112	11.8652	LPL	ocu04979
ocu04913	Ovarian steroidogenesis	Organismal Systems	Endocrine system	1	0.0828043	11.6128	BMP6	ocu04913
ocu04060	Cytokine-cytokine receptor interaction	Environmental Information Processing	Signaling molecules and interaction	2	0.0902314	3.92662	BMP6;TNFRSF11B	ocu04060
ocu05150	Staphylococcus aureus infection	Human Diseases	Infectious disease: bacterial	1	0.102895	9.25085	FGG	ocu05150
ocu00310	Lysine degradation	Metabolism	Amino acid metabolism	1	0.109501	8.66349	CAMKMT	ocu00310
ocu00480	Glutathione metabolism	Metabolism	Metabolism of other amino acids	1	0.114425	8.2697	GSTM2	ocu00480
ocu04918	Thyroid hormone synthesis	Organismal Systems	Endocrine system	1	0.122575	7.68732	ALB	ocu04918
ocu00561	Glycerolipid metabolism	Metabolism	Lipid metabolism	1	0.125816	7.47671	LPL	ocu00561
ocu03320	PPAR signaling pathway	Organismal Systems	Endocrine system	1	0.132263	7.08831	LPL	ocu03320
ocu04512	ECM-receptor interaction	Environmental Information Processing	Signaling molecules and interaction	1	0.14344	6.49762	TNN	ocu04512
ocu00982	Drug metabolism - cytochrome P450	Metabolism	Xenobiotics biodegradation and metabolism	1	0.151341	6.13258	GSTM2	ocu00982
ocu01524	Platinum drug resistance	Human Diseases	Drug resistance: antineoplastic	1	0.157612	5.86882	GSTM2	ocu01524
ocu04066	HIF-1 signaling pathway	Environmental Information Processing	Signal transduction	1	0.163841	5.6268	TF	ocu04066
ocu00980	Metabolism of xenobiotics by cytochrome P450	Metabolism	Xenobiotics biodegradation and metabolism	1	0.165391	5.56939	GSTM2	ocu00980
ocu04350	TGF-beta signaling pathway	Environmental Information Processing	Signal transduction	1	0.168484	5.458	BMP6	ocu04350
