# Supplementary material for: Iron toxicity undermines microfracture-induced cartilage regeneration by predisposing a pre-ferroptotic niche
Source: Front Cell Dev Biol. 2026 Mar 11;14:1784707. doi: 10.3389/fcell.2026.1784707 (PMC13013296; doi:10.3389/fcell.2026.1784707)
Supplement: Supplementary file 6 [file Table4.xlsx]

## Sheet: Sheet1
Table S4. List of the differentially expressed metabolites between MF and CON groups
Class	m/za	Metabolite	Formula	VIPb	p-valuec	log2(FCd)
Lipid and lipid-like molecule (43)	813.683	SM(d18:1/24:1(15Z))	C47H93N2O6P	9.45664	0.0297763	3.18565
	502.292	LysoPE(0:0/20:4(8Z,11Z,14Z,17Z))	C25H44NO7P	7.39471	< 0.01	0.798398
	280.263	6-[3]-ladderane-1-hexanol	C18H30O	6.32571	0.0211786	0.770885
	305.247	Arachidonic acid	C20H32O2	5.5001	0.0154572	0.916907
	530.323	LysoPE(22:4(7Z,10Z,13Z,16Z)/0:0)	C27H48NO7P	4.24398	< 0.01	0.799925
	544.339	LysoPC(20:4(8Z,11Z,14Z,17Z))	C28H50NO7P	4.11657	< 0.01	1.47272
	357.301	MG(18:1(9Z)/0:0/0:0)	C21H40O4	3.83538	0.0106785	-0.45401
	840.573	PS(14:1(9Z)/24:0)	C44H84NO10P	3.38403	< 0.01	5.73834
	263.236	Linoelaidic Acid	C18H32O2	3.3831	0.026765	0.732439
	524.3	1-Stearoylglycerophosphoserine	C24H48NO9P	3.33275	0.0280371	-0.974505
	522.354	LysoPC(18:1(11Z))	C26H52NO7P	2.83302	< 0.01	0.733096
	400.342	L-Palmitoylcarnitine	C23H45NO4	2.545	< 0.01	1.29349
	528.307	LysoPE(22:5(7Z,10Z,13Z,16Z,19Z)/0:0)	C27H46NO7P	2.52663	< 0.01	2.06305
	355.281	1-O-(2R-hydroxy-hexadecyl)-sn-glycerol	C19H40O4	2.41935	0.0355967	-0.171241
	304.261	Oleamide	C18H35NO	2.3226	0.0134232	0.764809
	482.359	PC(O-16:0/0:0)	C24H52NO6P	2.16131	< 0.01	1.39659
	520.34	LysoPC(18:2(9Z,12Z))	C26H50NO7P	2.15633	< 0.01	1.38912
	333.278	(7Z,10Z,13Z,16Z)-docosatetraenoate	C22H36O2	2.08298	0.0146166	1.02338
	230.247	Xestoaminol C	C14H31NO	1.95934	0.0224639	0.541059
	478.292	LysoPE(18:2(9Z,12Z)/0:0)	C23H44NO7P	1.85532	< 0.01	1.39798
	378.357	1-O-(2R-hydroxy-octadecyl)-sn-glycerol	C21H44O4	1.80674	0.0371341	-0.228686
	840.573	PS(14:0/24:1(15Z))	C44H84NO10P	1.63893	< 0.01	3.84843
	508.375	1-(2-methoxy-eicosanyl)-sn-glycero-3-phosphoethanolamine	C26H56NO7P	1.58294	0.00512519	1.30436
	566.347	PC(0:0/18:1(9Z))	C26H52NO7P	1.56562	0.00954029	1.02349
	428.372	Stearoylcarnitine	C25H49NO4	1.55399	< 0.01	2.06023
	357.279	15-hydroxy-tetracosa-6,9,12,16,18-pentaenoic acid	C24H38O3	1.54989	< 0.01	2.00732
	468.307	1-Heptadecanoylglycerophosphoethanolamine	C22H46NO7P	1.49598	0.0321051	-1.16481
	839.582	1,2-(8R,9R-epoxy-17E-octadecen-4,6-diynoyl)-3-(hexadecanoyl)sn-glycerol	C54H80O8	1.44898	< 0.01	1.70784
	528.307	LysoPE(0:0/22:5(7Z,10Z,13Z,16Z,19Z))	C27H46NO7P	1.38359	< 0.01	1.40349
	476.278	LysoPE(0:0/18:2(9Z,12Z))	C23H44NO7P	1.3502	< 0.01	1.76851
	344.279	Dodecanoylcarnitine	C19H37NO4	1.32343	0.0186657	-2.31349
	507.273	1-(11Z,14Z-eicosadienoyl)-glycero-3-phosphate	C23H43O7P	1.26217	0.0110416	2.06665
	331.263	Docosapentaenoic acid	C22H34O2	1.2548	0.0117312	2.45947
	186.075	N-(3-oxo-butanoyl)-homoserine lactone	C8H11NO4	1.19441	0.0117368	0.783728
	522.281	1-(2-methoxy-13-methyl-tetradecanyl)-sn-glycero-3-phosphoserine	C22H46NO9P	1.15849	< 0.01	0.836326
	327.25	1-O-(2R-hydroxy-tetradecyl)-sn-glycerol	C17H36O4	1.14153	0.0354447	-0.235032
	570.354	LysoPC(22:5(7Z,10Z,13Z,16Z,19Z))	C30H52NO7P	1.13401	< 0.01	2.51441
	603.291	1-Arachidonoylglycerophosphoinositol	C29H49O12P	1.11076	0.00672653	1.79614
	512.297	PS(17:0/0:0)	C23H46NO9P	1.03346	< 0.01	-2.32023
	302.245	Linoleamide	C18H33NO	1.01717	0.0264825	0.721187
	391.286	Ursodeoxycholic acid	C24H40O4	1.01136	0.0213208	3.64295
	282.278	Sphingosine	C18H37NO2	1.47442	< 0.01	0.894858
	304.154	Myrigalone H	C17H18O4	1.09709	0.0176996	0.774916
Organic oxygen compound (11)	295.102	Vicianose	C11H20O10	1.61709	0.027607	-0.22163
	684.255	Cellotetraose	C24H42O21	3.28273	0.0196796	-1.25853
	250.985	3,5-dihydroxy-4-(sulfooxy)benzoic acid	C7H6O8S	1.60697	< 0.01	0.826198
	711.221	Stachyose	C24H42O21	5.18944	0.0301427	-1.27854
	259.022	D-Myoinositol 4-phosphate	C6H13O9P	2.68089	0.00669186	-2.77943
	546.202	N-Acetylgalactosaminyl lactose	C20H35NO16	2.21557	0.0101206	-1.30631
	279.047	D-glycero-L-galacto-Octulose	C8H16O8	1.21664	0.0231759	-0.674893
	245.226	2-(5,8-Tetradecadienyl)cyclobutanone	C18H30O	1.14888	0.0261579	0.783424
	590.193	Lacto-N-triaose	C20H35NO16	1.06874	0.0249815	-1.42126
	207.103	(Z)-3-Oxo-2-(2-pentenyl)-1-cyclopenteneacetic acid	C12H16O3	1.06024	0.040197	-0.35927
	261.11	Benzyl b-L-arabinopyranoside	C13H18O4	2.32319	0.0352441	-0.203495
Organoheterocyclic compound (8)	171.098	FAPy-adenine	C5H7N5O	10.0107	< 0.01	-0.373269
	188.07	Deethylatrazine	C6H10ClN5	2.67797	0.0170489	1.35469
	204.086	6-Methyltetrahydropterin	C7H11N5O	1.24915	0.0329154	0.857144
	550.232	AFN911	C29H33N7O2	1.00463	0.0387307	-0.994783
	460.269	Pectachol	C26H34O6	3.06117	0.0100369	-0.279653
	367.149	1-(1,2,3,4,5-Pentahydroxypent-1-yl)-1,2,3,4-tetrahydro-beta-carboline-3-carboxylate	C17H22N2O7	1.68814	0.0349466	-1.08404
	300.045	Nocodazole	C14H11N3O3S	1.73452	0.00931511	-1.03692
	604.383	6,8a-Seco-6,8a-deoxy-5-oxoavermectin ''2a'' aglycone	C34H50O8	3.2446	< 0.01	-0.560078
Organic acid and derivative (3)	425.08	Cysteineglutathione disulfide	C13H22N4O8S2	1.75299	0.0435966	2.30235
	424.135	Dihydrofolic acid	C19H21N7O6	1.26256	0.0373118	1.59391
	779.208	Dopaxanthin	C18H18N2O8	1.02951	0.0329775	-1.22573
Phenylpropanoid and polyketide (3)	272.067	3,5,7-trihydroxy-2-(3-hydroxyphenyl)-1λ⁴-chromen-1-ylium	C15H11O5+	2.82028	0.041507	-1.11279
	361.078	6-(5-carboxy-2-hydroxy-3-methoxyphenoxy)-3,4,5-trihydroxyoxane-2-carboxylic acid	C14H16O11	1.33752	0.0272764	-0.977432
	361.166	4-Acetylzearalenone	C20H24O6	1.11595	0.0324576	0.910726
Organophosphorus compound (3)	292.984	2-Deoxy-D-ribose 1,5-bisphosphate	C5H12O10P2	1.3601	0.0413635	-0.328269
	306.998	Propanoyl phosphate	C3H7O5P	1.30154	0.033848	-0.428923
	110.985	Hydroxymethylphosphonate	CH5O4P	1.11129	0.0133517	0.59899
Hydrocarbon (2)	358.994	2-(Fluoromethoxy)-1,1,3,3,3-pentafluoro-1-propene (Compound A)	C4H2F6O	2.54478	0.00503443	-0.350996
	186.221	(+/-)-N,N-Dimethyl menthyl succinamide	C12H24	2.23762	0.0341574	-0.16933
Nucleoside, nucleotide, and analogue (1)	282.118	2'-O-Methyladenosine	C11H15N5O4	1.15425	0.0124259	-1.49259
Unclassified (9)	221.084	Isopropyl β-D-ThiogalactoPyranoside	C9H18O5S	4.95106	0.00531395	-0.273602
	526.313	L-a-Lysophosphatidylserine	C24H48NO9P	4.84716	0.0346872	-0.972529
	427.094	L-cysteine-glutathione disulfide	C13H22N4O8S2	1.78563	0.0447209	2.21111
	763.189	Pelargonidin 3-(6''-p-coumarylglucoside)-5-(6'''-acetylglucoside)	C38H38O18	1.7826	0.0240355	-1.22171
	331.264	(2E,5E)-Undecadienal	C11H18O	1.27008	0.0135107	1.41529
	895.342	2,3,4,5,2',3',4',6'-Octamethoxychalcone	C23H28O9	1.63338	0.00798514	-0.367047
	527.304	N3'-Acetyltobramycin	C20H39N5O10	1.22129	0.0186618	-0.202106
	256.058	Nicorandil	C8H9N3O4	1.09399	0.0432284	1.15438
	450.297	PC(O-12:0/2:0)[U]	C22H46NO7P	1.03949	0.0360708	-1.25877
a m/z: mass to charge ratio of the features; b VIP: variable importance in projection; c p-value is obtained from the two-tailed Student’s t-test; and d FC: fold change
