# Supplementary material for: Iron toxicity undermines microfracture-induced cartilage regeneration by predisposing a pre-ferroptotic niche
Source: Front Cell Dev Biol. 2026 Mar 11;14:1784707. doi: 10.3389/fcell.2026.1784707 (PMC13013296; doi:10.3389/fcell.2026.1784707)
Supplement: Supplementary file 7 [file Table1.xlsx]

## Sheet: Sheet1
Table S1. List of the differentially expressed proteins between MF and CON groups
Accession	Gene Name	p-value	log2(FC)
Q6GVI2		0.00570512	2.99026
G1TKR0	TNN	0.0223855	2.69619
A0A5F9DEY4	KIF21A	0.0178998	2.61996
A0A5F9D9X3	POSTN	0.016545	2.5774
G1SIV6	PANX3	0.0102558	2.55046
G1U9S2	ALB	0.00748642	2.27556
A0A5F9DM51		0.0135311	2.21422
A0A5F9CJC8	POSTN	0.00580596	2.1821
G1TVI8	SAMD9L	0.0413297	2.18112
Q9TTJ4	ITI	0.00867472	2.17214
G1SUI9	CALD1	0.0102758	2.16698
A0A5F9DHV4	FGG	0.0219108	2.16652
A0A1Y1B8B8		0.00791066	2.1584
P19134	TF	0.00438	2.14271
G1SP04	CAMKMT	0.00375129	2.10764
G1TK85	IGHM	0.0244491	2.09174
G1T0X2	FGA	0.0237178	2.08156
G1TXD9	AIF1	0.0353001	2.06453
A0A5F9DND9	F5	0.00190223	2.06153
G1SP97	LUM	0.0294136	2.04714
G1U985	STAB1	0.0067125	2.03581
A0A5F9CKC6	AEBP1	0.0142683	2.03322
G1T1T9	GTF3A	0.0190756	2.03098
A0A5F9CG95		0.00544237	1.99526
A0A5F9C3H6	ITIH2	0.00608733	1.99206
G1T0W8	FGB	0.0259642	1.98383
G1T8B1	COL5A3	0.00675079	1.97179
A0A5F9D1K6		0.0128738	1.9639
G1THZ6	IGHM	0.0192176	1.95795
G1U4P8	ASPN	0.0147377	1.95446
G1T7B3	ABCA6	0.0290798	1.94053
A0A5F9DLF3	LCP1	0.0427864	1.93747
P07489	TTR	0.00139201	1.92509
A0A5F9CWM4	FBLN2	0.0255889	1.90174
G1T196	STRN3	0.0191795	1.89415
P02251		0.00405251	1.88125
G1T4A5	COL1A1	0.0124492	1.86837
P14461	FGA	0.0230724	1.86267
A0A5F9C306	SH3GLB1	0.00798614	1.85698
A0A5F9CHF0	KNG1	0.00356764	1.85616
G1SEK8	FETUB	0.0484187	1.85275
G1TAI8	MCM2	0.0114562	1.85119
G1U334	VWF	0.0111609	1.8242
G1U754	HRG	0.00650889	1.81559
G1SRC2	DCHS1	0.0431278	1.80998
G1T824		0.00616566	1.80258
G1U1Q1	THBS2	0.00599053	1.78754
G1TMC5		0.00558045	1.76953
P23035	SERPINA1	0.0125503	1.76736
A0A5F9CGS8	AZGP1	0.0218539	1.7606
G1TP36		0.0399273	1.7541
P01687		0.038267	1.74977
G1SEL4	F13B	0.0116451	1.73523
A0A5F9DUW7	Orcu-DRB	< 0.001	1.73279
Q28739	BPI	0.0022593	1.72722
G1TET2	LCP1	0.014216	1.727
G1T804		0.0254461	1.72277
A0A5F9DSN3		0.0341833	1.7214
G1TAF5	EPDR1	0.03078	1.71893
A0A5F9DVT1	SPON1	0.00265728	1.71858
A0A5F9DS50	C1S	0.0443997	1.71489
A0A5F9CSQ9		0.00399533	1.71295
G1U8T9	KCTD12	0.0209845	1.70798
G1TNQ1		0.0345787	1.70335
G1T2Z5	COL1A2	0.00474468	1.67653
G1SCK5	SERPINF1	0.0050641	1.65686
A0A5F9CIZ9	POSTN	0.0460331	1.6532
Q45GR2	SERPINF2	0.0113414	1.64857
A0A5J6VHD8	AQP1	0.0416911	1.64235
G1U6G2		0.0183344	1.62268
G1TLY6		0.0307281	1.62186
A0A5F9D200	C2	0.00325512	1.61329
G1SQG6		0.0207007	1.61183
G1SJM1	CEP112	0.0119512	1.59957
G1SS91		0.0250366	1.59688
A0A5F9C6N2	LYN	0.00482552	1.56903
G1SKM9		0.00613606	1.56727
A0A5F9CFP1	A1BG	0.0162575	1.55271
A0A5F9DI97		0.0203863	1.53889
G1TVU6		0.0192087	1.52849
A0A5F9DEN1	CORO1A	0.0274558	1.5263
B7NZP9	FLNA	0.00178684	1.51401
G1T473	LIMA1	0.00636353	1.51161
G1T1Z5	ECM1	0.00496479	1.51103
A0A5F9D993		0.0208978	1.5087
A0A5F9DGE4	C1R	0.0288469	1.49756
P43236	CTSK	0.010772	1.49589
A0A5F9DHB6	MRC1	0.041018	1.47807
G1SS69		0.00926657	1.45472
G1U9Q9	PLG	0.000809743	1.4539
G1SR41		0.03518	1.44301
G1U8B3		0.0414521	1.43906
G1SU82	GC	0.0106889	1.42807
G1T7X6	LAMB1	0.0104237	1.42799
G1TRK3	AKR1C26	0.00219852	1.40938
G1SDD6	AGT	0.0154142	1.40442
G1SGR6		0.00900268	1.36571
P50757	MMP2	0.000862021	1.365
G1SL68	MYH9	0.00126483	1.3603
A0A5F9D5Q5	CPB2	0.0109017	1.35779
G1TEG1	ADAMTS14	0.00385184	1.35673
G1T3Z1	MBL2	0.00595504	1.34439
G1SR50	TBC1D2B	0.0409017	1.34196
Q8WN11	COL5A1	0.0425569	1.34088
U3KMR2	AHSG	0.0110123	1.33873
A0A5F9DC87	PALLD	0.00326113	1.33594
G1T5T8	PDLIM1	0.0201468	1.32991
G1TKE4		0.026665	1.32203
G1SSY8	H1-1	0.00382794	1.31646
A0A5F9CCX6		0.0186306	1.30809
G1T0A9	CPXM2	0.0173474	1.30486
A0A5F9D3W8	SMARCA4	0.0465633	1.29783
G1TDF6	FLOT1	0.0278884	1.29529
P01885	B2M	0.0104788	1.29396
A0A5F9C480	NEXN	0.00594753	1.29333
A0A5F9CBC1	PLTP	0.011786	1.27944
P43242	HMOX2	0.0239266	1.27258
G1SG55	EPB41L2	0.0266971	1.27124
A0A5F9CU43	LMO7	0.00137168	1.26187
P58776	TPM2	0.00405093	1.25478
A0A5F9DVE1	TPM4	0.00214848	1.25113
A0A5F9CZ42	PML	0.0163399	1.24894
G1U9S1	CFP	0.00395389	1.24804
G1SX17	TCN2	0.0114101	1.21764
A0A5F9C6Y2		0.00952259	1.19508
G1SKF7		0.0111358	1.19247
G1SWQ1	DCAF13	0.00532268	1.18416
P01685		0.0334004	1.17514
A0A5F9CAL1	DMGDH	0.0262864	1.17152
A0A5F9CDG0		0.0135685	1.16481
A0A5F9DCT1	RPL4	0.0295779	1.16272
G1SXJ3	LTBP1	0.00279731	1.14993
R4WMA7	AKR1C29	0.00678976	1.14359
G1SKE7	HIPK1	0.0171174	1.14032
K7XAR7	IGFBP4	0.00554932	1.13933
A0A5F9C671	ELMO1	0.0156777	1.13655
G1T8M8	FNDC1	0.0177269	1.13635
A0A5F9DR44		0.00237356	1.1242
A0A5F9DFV2		0.0179725	1.12179
O62806	MMP13	0.0218387	1.11653
G1SSK8	CS	0.0151736	1.10042
G1T1G2	AGPS	< 0.001	1.09391
G1T011	SUPT16H	0.00857375	1.08814
Q6Y8G4	DBN1	0.0173677	1.08641
A0A5F9C3B7	VCL	0.00254456	1.07167
G1SH49	DHRS7	0.0117478	1.06527
A0A5F9CVA7	ALDH1L2	0.00620329	1.05404
A0A5F9C564	MYOF	0.0063824	1.05025
G1SKG4	SP7	0.0263511	1.04968
G1T8L2	COL5A2	0.00480452	1.04709
A0A5F9CB66	SEPTIN11	0.0108228	1.04527
A0A5F9CGF8	SPATS2L	0.0209839	1.027
A0A5F9CXZ2	PRRX1	0.0278368	1.01847
A0A5F9D1W0	RPL24	0.0375892	1.01091
G1SDP2	FKBP10	0.005763	1.00836
A0A5F9CUU1		0.0314421	1.00031
A0A5F9D372	FGFR2	0.0376789	-1.00146
A0A5F9DEF3	NALCN	0.025514	-1.00633
G1T4V7	DSP	0.025749	-1.01133
A0A5F9CHL8		0.0055414	-1.01154
A0A5F9D6J1	FRZB	0.0109542	-1.01841
G1TA83	ANXA4	0.0188821	-1.02262
A0A5F9C4J7	EFNB2	0.00551954	-1.02881
G1TE96	LANCL1	0.00966619	-1.02897
G1TAL6	GALNT2	0.00734269	-1.02987
A0A5F9CGH5	LOXL3	0.00446018	-1.03229
A0A5F9D161	CPNE8	0.00228721	-1.03839
G1SVR5		0.0114833	-1.03884
P10102	PRKCA	0.00692963	-1.03996
G1SFI5		0.00910306	-1.04206
G1TD47	PLCD3	0.0156519	-1.04945
G1TN08	HPCAL1	< 0.001	-1.05179
A0A5F9C7V1	RPS6KA1	< 0.001	-1.05698
G1SQ27	CLU	0.0131353	-1.05743
G1SP68	GNAI3	0.00460444	-1.05854
G1SI86	S100A1	0.0168712	-1.05864
G1T0E5	SNAP23	0.00129276	-1.05928
A0A5F9D1P9	RAB34	< 0.001	-1.06388
G1SXT3	NR1D1	0.00101013	-1.06407
B7NZQ8	PLXNA3	0.00063552	-1.06734
G1TC60	MTM1	0.00793977	-1.0699
G1SI83	S100A13	0.0133843	-1.06992
G1T1G4	AADAT	0.00803456	-1.06993
A0A1D8MKA7	trpv4	0.00647912	-1.07329
A0A5F9DNF1	FRMD6	0.00631415	-1.0812
G1SYM7	LMCD1	0.00883701	-1.08667
G1TYT3	CDH1	0.00704961	-1.08831
G1T702	METRNL	0.0079817	-1.09035
G1TCC1	SLC16A1	0.00566938	-1.09635
G1SGA6	CLEC3A	0.00852855	-1.10304
G1T159	RRAS2	< 0.001	-1.10508
G1TVN1	ABCC1	0.00767678	-1.10761
G1TIS3	NEU3	0.00995385	-1.11255
O97490	MELTF	0.000897674	-1.11461
G1TKN4	RAC1	0.00356282	-1.1172
A0A5F9DHH2	RAB23	0.0281678	-1.12126
Q9GLC3	ATP1B3	< 0.001	-1.122
G1SNR6	RHOJ	0.0297926	-1.12303
A0A5F9CXU7		0.00925392	-1.12963
A0A5F9CBS9	PTP4A3	0.00950295	-1.13483
A0A5F9DJ46	LIMCH1	0.00227522	-1.13963
G1T0T1	TSPAN6	0.00542078	-1.15611
G1SEH1	PLSCR3	0.00200996	-1.15956
A0A5F9D216	GSN	0.0177991	-1.15993
G1SD89		0.00186379	-1.16111
G1THU6	CD59	0.038109	-1.17005
A0A5F9C953	SDCBP	0.000821357	-1.17028
G1T7R1	FABP3	0.0299378	-1.18
G1SE06	PLA2G7	0.00191828	-1.18735
G1T9U9		0.00870153	-1.19193
A0A5F9D7N4	WIF1	0.00730896	-1.19546
G1SQK8	PROSER2	0.000764876	-1.20387
G1TRG8	GNAI2	0.00731618	-1.20434
G1SWH8	MATN4	0.00988456	-1.21904
A0A5F9CHL9	GBE1	0.00251485	-1.22227
A0A5F9D8C7		0.0172403	-1.22252
G1T0Q0	FBLN1	0.00221168	-1.22496
G1U602	MATN3	0.0432816	-1.22736
A0A5F9CGR4		< 0.001	-1.23014
G1SWS6	FMOD	0.00134802	-1.23016
G1TRA4	NRAS	0.00113034	-1.23128
G1SFV7	DDB1	0.000882681	-1.2331
G1TBS4	ATP2B1	0.00990199	-1.2397
A0A5F9CUE7	RYR3	0.000525403	-1.24046
G1SKF1	THBS1	0.0410105	-1.24086
A0A5F9CU78	NID2	0.00538035	-1.24843
G1SWH0	SEMA3C	0.00351785	-1.24938
G1TKJ4	NCALD	< 0.001	-1.25177
G1T8J6	CCNYL1	0.0114721	-1.25253
G1SMW7	HHIP	0.0034885	-1.25341
G1SNI4	DDAH1	0.0230148	-1.26279
G1SYI2	GNB1	0.011291	-1.2686
G1T0T4	SRPX2	0.0104112	-1.27396
G1STA1	GOLGA7	< 0.001	-1.28254
A0A5F9CQG3	SLC39A10	0.0013549	-1.28382
U3KP88	ANGPTL5	0.00129085	-1.28591
A0A5F9CVS3	ATP2B3	0.00495641	-1.28745
G1TBF7	PHOSPHO1	0.000703172	-1.28978
G1SDC1		0.00120701	-1.2938
G1SN70	SERPINB9	0.00059038	-1.29437
A0A5F9DQ49	FAT2	0.00466065	-1.29777
G1SGQ2		0.0184661	-1.30751
P10830	PRKCE	0.00452732	-1.3143
A0A5F9CWI9	GNB4	0.00223786	-1.31736
A0A5F9C413	GULP1	0.00702101	-1.32094
A0A5F9DMV7	NEBL	0.00523318	-1.32384
G1SPY8	SLC2A1	0.000233608	-1.3375
A0A5F9DNC0	NDRG2	0.0021402	-1.33786
G1SJG0	LOX	0.00345612	-1.34002
A0A5F9DVF8	GNAS	0.00538617	-1.34277
G1SDP3	SCRG1	< 0.001	-1.3527
Q9TS14	NCX1	0.000626285	-1.35837
A0A5F9CFE1		0.0186264	-1.35957
A0A5F9D0T9	THBS4	0.00576487	-1.3792
G1SDK0	CPNE2	0.00200746	-1.37995
A0A5F9CUR5	NT5E	0.00211375	-1.38523
A0A5F9D150	FBLN5	< 0.001	-1.3892
G1SS57	SCIN	0.00747504	-1.40652
G1T1E0	IVNS1ABP	0.00594929	-1.4091
D5G340		0.0451762	-1.4158
G1SN83	LAMB2	0.00246532	-1.41744
O62736		0.030441	-1.42004
Q6DUE5	RhoA	0.00936676	-1.42752
Q9XSQ1	H-ras	0.00218179	-1.42756
G1SKU5	SLC8A3	0.000715025	-1.42826
G1T5G9		0.0106952	-1.43542
G1SHY5	HAPLN1	0.000789237	-1.45802
G1SH55	MPZL1	0.000586465	-1.46095
G1U6W9	ECRG4	< 0.001	-1.47605
G1THI1	NTN1	0.00119079	-1.47788
G1T0F0	GAS7	< 0.001	-1.48233
A0A5F9CKX2		0.0068599	-1.4826
G1T567	RHOA	0.00349875	-1.50128
P41316	CRYAB	0.014619	-1.5214
A0A5F9CSX2	GNAQ	0.00170594	-1.5242
G1TUD2	GNG12	< 0.001	-1.527
A0A5F9C174	TSPAN2	0.00320982	-1.52817
A0A5F9DCK5		0.00719776	-1.53187
G1SXR1	PRELP	0.000618578	-1.53501
G1TLE4	GNB2	0.0109918	-1.53669
B6S6L6	apoCI	0.00170857	-1.54493
G1TMP9		0.00195083	-1.54931
G1SP25	GNA14	0.00402951	-1.56303
B7NZB8	ENPP1	0.00503966	-1.57567
A0A5F9CUG5	RHOB	0.000572914	-1.6054
G1SGA5		0.0217036	-1.61528
A0A5F9CPL9	GNG5	0.00186155	-1.63532
A0A5F9DN70	TXNIP	0.00176528	-1.642
G1TEJ7	OSBP2	0.00032048	-1.67464
A0A5F9DSI1	PLSCR4	0.00453922	-1.69794
G1SR74	PROK2	< 0.001	-1.7275
G1SGB0	FAM180A	0.00703927	-1.73716
A0A5F9DU18		0.00938225	-1.76124
G1T2G1	SEMA3D	0.00128185	-1.76362
G1T6J2		0.00115714	-1.76961
G1SLU4	ITIH6	0.00208634	-1.78671
Q8MJF1	OGN	< 0.001	-1.8259
A0A5F9DN03	UCMA	< 0.001	-1.82831
G1T8V2	MFAP4	0.0373051	-1.83559
Q9MZ03	CD38	0.0248138	-1.84968
G1SCJ7	HTRA4	0.00603568	-1.8691
G1U2U2	ARSI	0.000439718	-1.88082
A0A5F9DGR5	VIT	0.0108181	-1.90785
G1T4R3	PCOLCE2	0.00997943	-1.95391
A0A5F9D8X1		0.00697811	-1.95897
A0A5F9CHX0	TGM2	0.00451201	-1.97994
A0A5F9DEV5	IWS1	0.0260452	-1.98538
A0A5F9DTX7		0.00109369	-2.04026
G1T571	HS3ST3A1	0.00714353	-2.0441
A0A5F9D6Z6	MYRFL	< 0.001	-2.05429
G1TAN8	AOC2	0.00138609	-2.06405
G1TNI4	GSTM2	0.00333857	-2.07835
G1SPR7		0.00190919	-2.13884
G1STE2	HS3ST1	0.000529142	-2.15407
A0A5F9C9K0	BMPER	0.00112037	-2.15849
A0A5F9D9E9		< 0.001	-2.19627
G1SJP8	BMP6	0.00197236	-2.23996
E1AWE3	TNFRSF11B	0.000299481	-2.34448
B9DR19	CTRP7	0.00378537	-2.4689
G1TUM4	GREM1	0.00192049	-2.55771
G1SSS1	CILP	0.000558064	-2.56836
D5FIT0	LPL	0.00875283	-2.58046
A0A5F9CDX1	ABI3BP	0.00453278	-2.71743
Q27Q51	Wnt-11	0.00590614	-2.85538
G1T4P1	ANGPTL7	0.000613716	-3.40087
Abbreviation: FC, foldchange.
