# Supplementary material for: Iron toxicity undermines microfracture-induced cartilage regeneration by predisposing a pre-ferroptotic niche
Source: Front Cell Dev Biol. 2026 Mar 11;14:1784707. doi: 10.3389/fcell.2026.1784707 (PMC13013296; doi:10.3389/fcell.2026.1784707)
Supplement: Supplementary file 8 [file Table5.xlsx]

## Sheet: Sheet1
Table S5. List of the ferroptosis related differentially expressed proteins
Class	Accession	Gene symbol	Protein name	p-value	log2(FC)	FC
Marker (1)	P19134	TF	Serotransferrin	0.00438	2.14271	4.41591
Driver (7)	G1SSK8	CS	Citrate synthase	0.0151736	1.10042	2.14417
	G1SXT3	NR1D1	Nuclear receptor subfamily 1 group D member 1	0.00101013	-1.06407	0.478282
	G1T1G2	AGPS	Alkylglycerone-phosphate synthase	0.000224592	1.09391	2.13452
	G1TRA4	NRAS	NRAS proto-oncogene (GTPase)	0.00113034	-1.23128	0.425939
	G1TVN1	ABCC1	ATP binding cassette subfamily C member 1	0.00767678	-1.10761	0.464061
	P10102	PRKCA	Protein kinase C alpha type	0.00692963	-1.03996	0.486341
	P19134	TF	Serotransferrin	0.00438	2.14271	4.41591
Suppressor (5)	A0A5F9CZ42	PML	Promyelocytic leukemia	0.0163399	1.24894	2.37667
	G1SR74	PROK2	Prokineticin 2	< 0.001	-1.7275	0.301975
	G1TCC1	SLC16A1	Monocarboxylate transporter 1	0.00566938	-1.09635	0.467699
	G1TYT3	CDH1	Cadherin 1	0.00704961	-1.08831	0.470313
	P19134	TF	Serotransferrin	0.00438	2.14271	4.41591
Unclassified (6)	A0A5F9DN70	TXNIP	Thioredoxin interacting protein	0.00176528	-1.642	0.320412
	G1SPY8	SLC2A1	Glucose transporter type 1(erythrocyte/brain)	< 0.001	-1.3375	0.395707
	G1T4P1	ANGPTL7	Angiopoietin like 7	0.000613716	-3.40087	0.0946751
	G1U9S2	ALB	Albumin	0.00748642	2.27556	4.84187
	O62806	MMP13	Collagenase 3 (matrix metallopeptidase 13)	0.0218387	1.11653	2.16825
	P19134	TF	Serotransferrin	0.00438	2.14271	4.41591
Abbreviation: FC, foldchange.
